# Supplementary material for: Analysis of the Prevalence of HTLV-1 Proviral DNA in Cervical Smears and Carcinomas from HIV Positive and Negative Kenyan Women
Source: Viruses. 2016 Sep 5;8(9):245. doi: 10.3390/v8090245 (PMC5035959; doi:10.3390/v8090245)
Supplement: Supplementary file 1 [file viruses-08-00245-s001.zip]

Archive with 2 entries (2 files):
- viruses-115666-Supplementary_Data_S2.pdf
- viruses-115666-Supplementary_Data_S1.pdf
